# Supplementary material for: The role of extracorporeal membrane oxygenation in the management of rapidly progressive interstitial lung disease due to anti-melanoma differentiation-associated gene 5 antibody dermatomyositis: A case series and brief literature review
Source: JHLT Open. 2026 Feb 10;12:100518. doi: 10.1016/j.jhlto.2026.100518 (PMC12992978; doi:10.1016/j.jhlto.2026.100518)
Supplement: Supplementary file 1 — Supplementary material [file mmc1.xlsx]

## Sheet: Patient Data
Table S1: Patient Data	Age (rounded to nearest 5)	Sex	Race/Ethnicity	BMI (at admission)	Comorbidities	Charlson Cobmorbidity Index	Approximate duration of symptoms at time of hospitalization that resulted in ECMO (days)	Fever	Skin involvement at presentation	Articular symptoms at presentation	Muscular symptoms at presentation	CPK (U/L)	LDH (U/L)	MDA5	Ferritin (ng/mL)	CRP (mg/dL)	Anti-SSA	Anti-Synthetase	Anti-Smith	dsDNA	AST (U/L)	ALT (U/L)	Aldolase (U/L)	OP	NSIP	DAD	UIP	Indeterminate	Biopsy?	SOFA at time of hospitalization	Corticosteroids prior to ICU admission	Immunosuppressants prior to ICU admission	Plasma Exchange prior to ICU admission	IVIG prior to ICU admission	Days from hospitalization to ICU	Days from ICU admission to intubation	CRRT	SOFA at time of ICU admission	Corticosteroids (Pulse dose) after ICU admission	Additional Immunosuppressants after ICU admission	Plasma Exchange	IVIG	Infections during course of hospitalization	DIC	Acute Blood Loss	Other Complications	Heart failure	ECMO Specific Complications	SOFA at time of ECMO cannulation
Patient 1	50	Male	Other/Not Hispanic	29.5	T1DM, HTN, GERD, HLD	2	150	No	Yes (Gottron papules)	Yes	Yes	Unknown	Unknown	Positive	Unknown	Unknown	Negative	Negative	Negative	Negative	Unknown	Unknown	Unknown	No	No	No	No	Yes	Skin, muscle	6	Unknown	Unknown	Unknown	No	30	0	Yes	6	Yes	RTX, CYC	Yes	Yes	MRSA PNA, candidemia, HVZ infection, empyema	No	Yes, ileostomy reversal	Pneumomediastinum, digital ischemia from pressors, cecal perforation, tension pneumothorax,	Biventricular	Hemolysis	6
Patient 2	50	Female	Asian/Not Hispanic	32.7	Partial thyroidectomy	2	39	Yes	Yes (Gottron Papules, Heliotrope rash)	No	Yes	35	Unknown	Positive	1979	33.8	Positive	Negative	Negative	Negative	49	48	9.8	Yes	No	No	No	No	None	5	Yes	None	No	No	3	0	Yes	9	No	RTX, CYC	Yes	Yes	MRSA PNA, Klebsiella PNA, Cadidemia, Aspergillus PNA, CMV viremia	No	No	Pneumothorax (possibly related to CPR)	RV failure	O2 disconnected from ECMO cicuit leading to cardiac arrest	5
Patient 3	50	Female	Asian/Not Hispanic	25.6	Psoriasis	2	120	No	Yes (Gottron papules)	No	No	Unknown	Unknown	High positive	Unknown	0.36	Positive	Negative	Negative	None	28	55	Unknown	Yes	No	No	No	No	Skin, muscle	0	No	None	No	No	0 (prior hospitalization 38 days prior)	10	No	0	Yes	RTX, TAC	No	Yes	MSSA PNA, CMV Viremia	No	No	No	No	No	8
Patient 4	50	Female	Unreported	28.3	Hypothyroidism	2	60	Yes	Yes (Gottron Papules, Heliotrope rash, Oral ulcers)	Yes	No	56	None	High Positive	None	4.8	Negative	Negative	Negative	Negative	69	80	None	Yes	No	No	No	No	No	15	Yes	RTX	No	Yes	14	0	Yes	15	No	HCQ, TAC, Anakinra	No	No	None	No	Yes, hemorrhage during ECMO cannulation	Pneumomediastinum, multiple digits with necrosis	Biventricular	Hemorrhage during cannulation, damage to L fem vein and conversion to V-AV and IABP	Unknown
Patient 5	40	Male	White/Not Hispanic	33.5	None	1	76	No	Yes (Heliotropic rash, Gottron Papules)	Yes	No	73	734	Positive	3035	41.8	None	None	None	Negative	160	195	None	No	Yes	No	No	No	No	10	No	AZA, HCQ	No	No	6	2	Yes	10	Yes	CYC, TAC	No	Yes	Klebsiella PNA	No	Yes, due to GI bleed	None	Biventricular	No	Unknown
Patient 6	60	Female	Black/Not Hispanic	30.2	HTN, Lumbar Spinal Stenosis, MDD, hypothyroidism	2	90	No	Yes (Gottron papules, Heliotrope rash, Mechanic hands)	Yes	No	74	542	High Positive	None	78.1	Negative	Negative	Negative	Negative	52	19	None	Yes	No	No	No	No	Yes (interstitial pneumonia with organizing acute lung injury pattern)	6	Yes	MMF, RTX	No	No	18	0	No	6	No	None	No	No	No	No	No	None	No	No	Unknown
Patient 7	35	Female	White/Hispanic	23	None	1	90	Yes	Yes (Gottron papules, Heliotrope rash)	Yes	Yes	62	234	High Positive	870	0.6	equivocal	Negative	Negative	None	713	177	20.7	No	No	No	No	Yes	No	6	No	AZA, HCQ	No	Yes	3	0	Yes	6	Yes	CYC, TAC	No	Yes	Stenotrophomonas PNA, Enterococcus Faecalis PNA	No	Yes, due to GI bleed	Pneumomediastinum, Bilateral Pneumothoraces	Biventricular	No	10
Patient 8	45	Male	Mixed race/Hispanic	31.5	TUD, AUD	1	35	No	No	No	Yes	118	319	Positive	468	1.3	Negative	Negative	None	Negative	68	65	10.3	No	Yes	No	No	No	No	4	Yes	None	No	No	2	0	Yes	4	Yes	MMF	No	Yes	Aspergillus PNA, Enterococcus faecalis bacteremia	No	No	Pneumomediastinum	No	Hemolysis	9
Patient 9	25	Male	Asian/Not Hispanic	24	None	1	60	Yes	Yes (Gottron papules)	No	Yes	4214	Unknown	Positive	Unknown	32.9	Negative	Negative	Positive	Negative	222	196	Unknown	Yes	No	No	No	No	Muscle	3	Yes	HCQ, RTX	None	Yes	1	0	No	3	No	CYC, TAC	Yes	Yes	PJP PNA, Cavitary lesion (Presumed fungal)	Yes	Yes, around ECMO inflow cannula, epigastric artery bleed, hemorrhage around chest tubes	Subarachnoid hemorrhage, pneumomediastinum, bilateral pneumothorax with hemorrhage	No	Hemolysis, digital ischemia, DIC	6
Table S1: Patient data. AZA: azathioprine; AUD: alcohol use disorder; CT: computed tomography; CAD: Coronary Artery Disease; CMV: Cytomegalovirus; CNI: Calcineurin inhibitor; CYC: cyclophosphamide; DAD, diffuse alveolar damage; DAH, diffuse alveolar haemorrhage; GC: glucocorticoids; GERD: gastroesophageal reflux disease; HCQ: hydroxychloroquine; HCT: hematopoietic stem cell transplantation; HLD: …
[truncated: 8 more columns]
